# Supplementary material for: The association of MEFV gene mutations with the disease risk and severity of systemic juvenile idiopathic arthritis
Source: Pediatr Rheumatol Online J. 2020 May 12;18:38. doi: 10.1186/s12969-020-00427-8 (PMC7218505; doi:10.1186/s12969-020-00427-8)
Supplement: Supplementary file 3 — Additional file 3. Raw data of the sequencing results. [file 12969_2020_427_MOESM3_ESM.xlsx]

## Sheet: Healthy controls
Chr	Start	Ref	Alt	GeneName	Func	ExonicFunc	AAChange	cytoBand	avsnp	ClinVar	NovoDb_WES	1/1	0/1	0/0
16	3293166	G	A	MEFV	exonic	nonsynonymous SNV	MEFV:NM_000243:exon10:c.C2321T:p.P774L	16p13.3	.	.	0.00019433	0	1	2572
16	3293205	C	T	MEFV	exonic	nonsynonymous SNV	MEFV:NM_000243:exon10:c.G2282A:p.R761H	16p13.3	rs104895097	Pathogenic|Pathogenic;Familial_Mediterranean_fever|not_provided;RCV000002658.5|RCV000217233.2;MedGen:OMIM:Orphanet:SNOMED_CT|MedGen;C0031069:249100:ORPHA342:12579009|CN221809	0.00136028	0	7	2566
16	3293206	G	A	MEFV	exonic	nonsynonymous SNV	MEFV:NM_000243:exon10:c.C2281T:p.R761C	16p13.3	rs774807554	.	0.00019433	0	1	2572
16	3293224	T	C	MEFV	exonic	nonsynonymous SNV	MEFV:NM_000243:exon10:c.A2263G:p.I755V	16p13.3	rs104895194	not provided;Familial_Mediterranean_fever;RCV000083759.1;MedGen:OMIM:Orphanet:SNOMED_CT;C0031069:249100:ORPHA342:12579009	0.00019433	0	1	2572
16	3293237	C	A	MEFV	exonic	synonymous SNV	MEFV:NM_000243:exon10:c.G2250T:p.G750G	16p13.3	.	.	0.00019433	0	1	2572
16	3293241	G	T	MEFV	exonic	nonsynonymous SNV	MEFV:NM_000243:exon10:c.C2246A:p.S749Y	16p13.3	rs104895171	.	0.00058298	0	3	2570
16	3293254	T	A	MEFV	exonic	nonsynonymous SNV	MEFV:NM_000243:exon10:c.A2233T:p.S745C	16p13.3	.	.	0.00038865	0	2	2571
16	3293258	G	C	MEFV	exonic	nonsynonymous SNV	MEFV:NM_000243:exon10:c.C2229G:p.F743L	16p13.3	rs104895152	not provided;Familial_Mediterranean_fever;RCV000083755.1;MedGen:OMIM:Orphanet:SNOMED_CT;C0031069:249100:ORPHA342:12579009	0.00038865	0	2	2571
16	3293262	G	C	MEFV	exonic	nonsynonymous SNV	MEFV:NM_000243:exon10:c.C2225G:p.T742R	16p13.3	rs199927442	.	0.00019433	0	1	2572
16	3293323	C	T	MEFV	exonic	nonsynonymous SNV	MEFV:NM_000243:exon10:c.G2164A:p.V722M	16p13.3	rs104895201	not provided;Familial_Mediterranean_fever;RCV000083752.1;MedGen:OMIM:Orphanet:SNOMED_CT;C0031069:249100:ORPHA342:12579009	0.00038865	0	2	2571
16	3293370	G	A	MEFV	exonic	nonsynonymous SNV	MEFV:NM_000243:exon10:c.C2117T:p.P706L	16p13.3	rs202174893	.	0.00038865	0	2	2571
16	3293382	G	A	MEFV	exonic	nonsynonymous SNV	MEFV:NM_000243:exon10:c.C2105T:p.S702F	16p13.3	rs104895166	.	0.00019433	0	1	2572
16	3293385	G	A	MEFV	exonic	nonsynonymous SNV	MEFV:NM_000243:exon10:c.C2102T:p.A701V	16p13.3	rs760439284	.	0.00019433	0	1	2572
16	3293439	G	A	MEFV	exonic	nonsynonymous SNV	MEFV:NM_000243:exon10:c.C2048T:p.S683L	16p13.3	rs534682649	.	0.00019433	0	1	2572
16	3293567	G	A	MEFV	exonic	synonymous SNV	MEFV:NM_000243:exon10:c.C1920T:p.I640I	16p13.3	rs104895115	.	0.00019433	0	1	2572
16	3293589	G	A	MEFV	exonic	nonsynonymous SNV	MEFV:NM_000243:exon10:c.C1898T:p.P633L	16p13.3	rs976279218	.	0.00019433	0	1	2572
16	3293866	G	A	MEFV	exonic;splicing	nonsynonymous SNV	MEFV:NM_001198536:exon8:c.C1328T:p.T443I,MEFV:NM_000243:exon9:c.C1786T:p.H596Y	16p13.3	.	.	0.00019433	0	1	2572
16	3293880	A	G	MEFV	exonic	nonsynonymous SNV	MEFV:NM_000243:exon9:c.T1772C:p.I591T	16p13.3	rs11466045	other|Likely benign;Familial_Mediterranean_fever|not_specified;RCV000030178.2|RCV000214973.2;MedGen:OMIM:Orphanet:SNOMED_CT|MedGen;C0031069:249100:ORPHA342:12579009|CN169374	0.00019433	0	1	2572
16	3293891	A	G	MEFV	exonic;splicing	nonsynonymous SNV	MEFV:NM_001198536:exon8:c.T1303C:p.S435P	16p13.3	.	.	0.00038865	0	2	2571
16	3293907	C	G	MEFV	exonic	synonymous SNV	MEFV:NM_001198536:exon8:c.G1287C:p.L429L	16p13.3	.	.	0.00019433	0	1	2572
16	3293922	A	T	MEFV	exonic	nonsynonymous SNV	MEFV:NM_001198536:exon8:c.T1272A:p.D424E	16p13.3	rs1231123	.	0.294209	224	1066	1283
16	3294048	G	A	MEFV	exonic	synonymous SNV	MEFV:NM_001198536:exon8:c.C1146T:p.G382G	16p13.3	.	.	0.00019448	0	1	2570
16	3294074	A	G	MEFV	splicing	.	.	16p13.3	.	.	0.00019448	0	1	2570
16	3294246	G	A	MEFV	splicing	.	.	16p13.3	rs77380520	Benign|Benign;Familial_Mediterranean_fever|not_specified;RCV000030176.2|RCV000180116.2;MedGen:OMIM:Orphanet:SNOMED_CT|MedGen;C0031069:249100:ORPHA342:12579009|CN169374	0.101283	22	477	2073
16	3294277	C	T	MEFV	exonic;splicing	nonsynonymous SNV	MEFV:NM_001198536:exon7:c.G1103A:p.R368H,MEFV:NM_000243:exon8:c.G1736A:p.R579H	16p13.3	rs574055513	Uncertain significance;Familial_Mediterranean_fever;RCV000285033.1;MedGen:OMIM:Orphanet:SNOMED_CT;C0031069:249100:ORPHA342:12579009	0.0001944	0	1	2571
16	3297049	G	C	MEFV	exonic	synonymous SNV	MEFV:NM_001198536:exon4:c.C921G:p.A307A,MEFV:NM_000243:exon5:c.C1554G:p.A518A	16p13.3	.	.	0.00019433	0	1	2572
16	3297071	G	A	MEFV	exonic	nonsynonymous SNV	MEFV:NM_001198536:exon4:c.C899T:p.A300V,MEFV:NM_000243:exon5:c.C1532T:p.A511V	16p13.3	rs144270019	.	0.00019433	0	1	2572
16	3297075	C	T	MEFV	exonic	nonsynonymous SNV	MEFV:NM_001198536:exon4:c.G895A:p.D299N,MEFV:NM_000243:exon5:c.G1528A:p.D510N	16p13.3	rs200557537	.	0.00019433	0	1	2572
16	3297095	G	C	MEFV	exonic	nonsynonymous SNV	MEFV:NM_001198536:exon4:c.C875G:p.S292C,MEFV:NM_000243:exon5:c.C1508G:p.S503C	16p13.3	rs190705322	.	0.00038865	0	2	2571
16	3297100	G	A	MEFV	exonic	synonymous SNV	MEFV:NM_001198536:exon4:c.C870T:p.R290R,MEFV:NM_000243:exon5:c.C1503T:p.R501R	16p13.3	rs76464258	Benign|Benign;Familial_Mediterranean_fever|not_specified;RCV000030173.2|RCV000251198.1;MedGen:OMIM:Orphanet:SNOMED_CT|MedGen;C0031069:249100:ORPHA342:12579009|CN169374	0.101049	22	476	2075
16	3297172	C	G	MEFV	exonic	nonsynonymous SNV	MEFV:NM_001198536:exon4:c.G798C:p.E266D,MEFV:NM_000243:exon5:c.G1431C:p.E477D	16p13.3	.	.	0.00038865	0	2	2571
16	3297202	C	T	MEFV	exonic	synonymous SNV	MEFV:NM_001198536:exon4:c.G768A:p.E256E,MEFV:NM_000243:exon5:c.G1401A:p.E467E	16p13.3	.	.	0.00019433	0	1	2572
16	3298938	A	T	MEFV	exonic	nonsynonymous SNV	MEFV:NM_001198536:exon3:c.T694A:p.Y232N,MEFV:NM_000243:exon4:c.T1327A:p.Y443N	16p13.3	rs771606146	.	0.00019433	0	1	2572
16	3299445	C	T	MEFV	exonic	nonsynonymous SNV	MEFV:NM_001198536:exon2:c.G613A:p.A205T,MEFV:NM_000243:exon3:c.G1246A:p.A416T	16p13.3	rs760804547	.	0.00019433	0	1	2572
16	3299468	C	T	MEFV	exonic	nonsynonymous SNV	MEFV:NM_001198536:exon2:c.G590A:p.R197Q,MEFV:NM_000243:exon3:c.G1223A:p.R408Q	16p13.3	rs11466024	other|other|other;Familial_Mediterranean_fever|not_specified|not_provided;RCV000002661.6|RCV000218029.4|RCV000224408.1;MedGen:OMIM:Orphanet:SNOMED_CT|MedGen|MedGen;C0031069:249100:ORPHA342:12579009|CN169374|CN221809	0.0481928	6	236	2331
16	3299469	G	A	MEFV	exonic	nonsynonymous SNV	MEFV:NM_001198536:exon2:c.C589T:p.R197W,MEFV:NM_000243:exon3:c.C1222T:p.R408W	16p13.3	rs758868622	.	0.00019433	0	1	2572
16	3299489	C	T	MEFV	exonic	nonsynonymous SNV	MEFV:NM_001198536:exon2:c.G569A:p.S190N,MEFV:NM_000243:exon3:c.G1202A:p.S401N	16p13.3	.	.	0.00019433	0	1	2572
16	3299520	C	T	MEFV	exonic	nonsynonymous SNV	MEFV:NM_001198536:exon2:c.G538A:p.D180N,MEFV:NM_000243:exon3:c.G1171A:p.D391N	16p13.3	rs764274816	.	0.00019433	0	1	2572
16	3299557	G	A	MEFV	exonic	synonymous SNV	MEFV:NM_001198536:exon2:c.C501T:p.H167H,MEFV:NM_000243:exon3:c.C1134T:p.H378H	16p13.3	.	.	0.00019433	0	1	2572
16	3299586	G	A	MEFV	exonic	nonsynonymous SNV	MEFV:NM_001198536:exon2:c.C472T:p.P158S,MEFV:NM_000243:exon3:c.C1105T:p.P369S	16p13.3	rs11466023	other|other|Uncertain significance;Familial_Mediterranean_fever|not_specified|not_provided;RCV000002660.6|RCV000215679.4|RCV000416092.1;MedGen:OMIM:Orphanet:SNOMED_CT|MedGen|MedGen;C0031069:249100:ORPHA342:12579009|CN169374|CN221809	0.06918	10	336	2227
16	3299602	G	A	MEFV	exonic	synonymous SNV	MEFV:NM_001198536:exon2:c.C456T:p.S152S,MEFV:NM_000243:exon3:c.C1089T:p.S363S	16p13.3	rs104895170	not provided;Familial_Mediterranean_fever;RCV000083682.1;MedGen:OMIM:Orphanet:SNOMED_CT;C0031069:249100:ORPHA342:12579009	0.00019433	0	1	2572
16	3299632	G	C	MEFV	exonic	synonymous SNV	MEFV:NM_001198536:exon2:c.C426G:p.P142P,MEFV:NM_000243:exon3:c.C1059G:p.P353P	16p13.3	.	.	0.00019433	0	1	2572
16	3299635	G	A	MEFV	exonic	synonymous SNV	MEFV:NM_001198536:exon2:c.C423T:p.C141C,MEFV:NM_000243:exon3:c.C1056T:p.C352C	16p13.3	rs104895164	not provided;Familial_Mediterranean_fever;RCV000083680.1;MedGen:OMIM:Orphanet:SNOMED_CT;C0031069:249100:ORPHA342:12579009	0.00019433	0	1	2572
16	3299665	G	C	MEFV	exonic	synonymous SNV	MEFV:NM_001198536:exon2:c.C393G:p.P131P,MEFV:NM_000243:exon3:c.C1026G:p.P342P	16p13.3	.	.	0.00038865	0	2	2571
16	3299705	C	T	MEFV	exonic	nonsynonymous SNV	MEFV:NM_001198536:exon2:c.G353A:p.R118H,MEFV:NM_000243:exon3:c.G986A:p.R329H	16p13.3	rs104895112	not provided|Uncertain significance;Familial_Mediterranean_fever|not_specified;RCV000083809.1|RCV000221301.2;MedGen:OMIM:Orphanet:SNOMED_CT|MedGen;C0031069:249100:ORPHA342:12579009|CN169374	0.00019433	0	1	2572
16	3299718	C	T	MEFV	exonic	nonsynonymous SNV	MEFV:NM_001198536:exon2:c.G340A:p.G114S,MEFV:NM_000243:exon3:c.G973A:p.G325S	16p13.3	rs146862274	.	0.00310921	0	16	2557
16	3299743	G	A	MEFV	exonic	synonymous SNV	MEFV:NM_001198536:exon2:c.C315T:p.H105H,MEFV:NM_000243:exon3:c.C948T:p.H316H	16p13.3	rs150252937	.	0.00019433	0	1	2572
16	3299751	G	A	MEFV	exonic	nonsynonymous SNV	MEFV:NM_001198536:exon2:c.C307T:p.R103C,MEFV:NM_000243:exon3:c.C940T:p.R314C	16p13.3	.	.	0.00038865	0	2	2571
16	3304158	C	T	MEFV	exonic;splicing	nonsynonymous SNV	MEFV:NM_000243:exon2:c.G910A:p.G304R	16p13.3	rs75977701	other|Likely pathogenic;Familial_Mediterranean_fever|not_provided;RCV000030186.3|RCV000414140.1;MedGen:OMIM:Orphanet:SNOMED_CT|MedGen;C0031069:249100:ORPHA342:12579009|CN221809	0.0136028	1	68	2504
16	3304175	G	C	MEFV	exonic	nonsynonymous SNV	MEFV:NM_000243:exon2:c.C893G:p.P298R	16p13.3	.	.	0.00019433	0	1	2572
16	3304249	C	T	MEFV	exonic	synonymous SNV	MEFV:NM_000243:exon2:c.G819A:p.S273S	16p13.3	rs962267537	.	0.00038865	1	0	2572
16	3304323	T	C	MEFV	exonic	nonsynonymous SNV	MEFV:NM_000243:exon2:c.A745G:p.T249A	16p13.3	rs764952529	.	0.00038865	0	2	2571
16	3304405	C	G	MEFV	exonic	synonymous SNV	MEFV:NM_000243:exon2:c.G663C:p.P221P	16p13.3	rs104895162	not provided|Benign;Familial_Mediterranean_fever|not_specified;RCV000083787.1|RCV000126743.2;MedGen:OMIM:Orphanet:SNOMED_CT|MedGen;C0031069:249100:ORPHA342:12579009|CN169374	0.00019433	0	1	2572
16	3304418	G	A	MEFV	exonic	nonsynonymous SNV	MEFV:NM_000243:exon2:c.C650T:p.A217V	16p13.3	rs756365064	.	0.00038865	0	2	2571
16	3304440	C	T	MEFV	exonic	nonsynonymous SNV	MEFV:NM_000243:exon2:c.G628A:p.A210T	16p13.3	rs774360372	.	0.00019433	0	1	2572
16	3304450	G	C	MEFV	exonic	nonsynonymous SNV	MEFV:NM_000243:exon2:c.C618G:p.N206K	16p13.3	.	.	0.0001944	0	1	2571
16	3304463	C	T	MEFV	exonic	nonsynonymous SNV	MEFV:NM_000243:exon2:c.G605A:p.R202Q	16p13.3	rs224222	other|Benign;Familial_Mediterranean_fever|not_specified;RCV000030185.2|RCV000175564.3;MedGen:OMIM:Orphanet:SNOMED_CT|MedGen;C0031069:249100:ORPHA342:12579009|CN169374	0.0371306	4	183	2385
16	3304482	C	T	MEFV	exonic	nonsynonymous SNV	MEFV:NM_000243:exon2:c.G586A:p.G196R	16p13.3	.	.	0.00019448	0	1	2570
16	3304483	C	G	MEFV	exonic	nonsynonymous SNV	MEFV:NM_000243:exon2:c.G585C:p.E195D	16p13.3	rs200766991	.	0.00038895	0	2	2569
16	3304503	C	T	MEFV	exonic	nonsynonymous SNV	MEFV:NM_000243:exon2:c.G565A:p.G189S	16p13.3	rs954876239	.	0.00019486	0	1	2565
16	3304520	G	T	MEFV	exonic	nonsynonymous SNV	MEFV:NM_000243:exon2:c.C548A:p.P183Q	16p13.3	.	.	0.00019493	0	1	2564
16	3304521	G	T	MEFV	exonic	nonsynonymous SNV	MEFV:NM_000243:exon2:c.C547A:p.P183T	16p13.3	rs202196752	Uncertain significance;not_specified;RCV000213498.1;MedGen;CN169374	0.00253411	0	13	2552
16	3304573	G	T	MEFV	exonic	synonymous SNV	MEFV:NM_000243:exon2:c.C495A:p.A165A	16p13.3	rs224223	other|Benign;Familial_Mediterranean_fever|not_specified;RCV000030184.2|RCV000242316.2;MedGen:OMIM:Orphanet:SNOMED_CT|MedGen;C0031069:249100:ORPHA342:12579009|CN169374	0.190902	93	796	1683
16	3304587	G	C	MEFV	exonic	nonsynonymous SNV	MEFV:NM_000243:exon2:c.C481G:p.R161G	16p13.3	.	.	0.00038865	0	2	2571
16	3304625	T	A	MEFV	exonic	nonsynonymous SNV	MEFV:NM_000243:exon2:c.A443T:p.E148V	16p13.3	rs104895076	other|Uncertain significance|Uncertain significance;Familial_Mediterranean_fever|not_specified|not_provided;RCV000002663.6|RCV000216721.1|RCV000415966.1;MedGen:OMIM:Orphanet:SNOMED_CT|MedGen|MedGen;C0031069:249100:ORPHA342:12579009|CN169374|CN221809	0.00019433	0	1	2572
16	3304626	C	G	MEFV	exonic	nonsynonymous SNV	MEFV:NM_000243:exon2:c.G442C:p.E148Q	16p13.3	rs3743930	other|Pathogenic|other;Familial_Mediterranean_fever|Familial_mediterranean_fever,_autosomal_dominant|not_specified;RCV000002651.8|RCV000002664.3|RCV000218652.3;MedGen:OMIM:Orphanet:SNOMED_CT|MedGen:OMIM|MedGen;C0031069:249100:ORPHA342:12579009|C1851347:134610|CN169374	0.257482	163	999	1411
16	3304652	G	T	MEFV	exonic	nonsynonymous SNV	MEFV:NM_000243:exon2:c.C416A:p.A139D	16p13.3	rs575678784	.	0.00058298	0	3	2570
16	3304654	T	C	MEFV	exonic	synonymous SNV	MEFV:NM_000243:exon2:c.A414G:p.G138G	16p13.3	rs224224	other|Benign;Familial_Mediterranean_fever|not_specified;RCV000030183.2|RCV000126740.3;MedGen:OMIM:Orphanet:SNOMED_CT|MedGen;C0031069:249100:ORPHA342:12579009|CN169374	0.184804	87	777	1709
16	3304657	G	A	MEFV	exonic	synonymous SNV	MEFV:NM_000243:exon2:c.C411T:p.G137G	16p13.3	.	.	0.00019433	0	1	2572
16	3304678	G	C	MEFV	exonic	nonsynonymous SNV	MEFV:NM_000243:exon2:c.C390G:p.N130K	16p13.3	rs780976880	.	0.00019433	0	1	2572
16	3304678	G	A	MEFV	exonic	synonymous SNV	MEFV:NM_000243:exon2:c.C390T:p.N130N	16p13.3	rs780976880	.	0.00019433	0	1	2572
16	3304691	C	A	MEFV	exonic	nonsynonymous SNV	MEFV:NM_000243:exon2:c.G377T:p.G126V	16p13.3	.	.	0.00019433	0	1	2572
16	3304724	G	C	MEFV	exonic	nonsynonymous SNV	MEFV:NM_000243:exon2:c.C344G:p.P115R	16p13.3	rs201766654	.	0.00213758	0	11	2562
16	3304736	C	A	MEFV	exonic	nonsynonymous SNV	MEFV:NM_000243:exon2:c.G332T:p.G111V	16p13.3	.	.	0.00019433	0	1	2572
16	3304739	A	G	MEFV	exonic	nonsynonymous SNV	MEFV:NM_000243:exon2:c.T329C:p.L110P	16p13.3	rs11466018	other;not_specified;RCV000175565.3;MedGen;CN169374	0.0654878	9	319	2245
16	3304762	A	G	MEFV	exonic	synonymous SNV	MEFV:NM_000243:exon2:c.T306C:p.D102D	16p13.3	rs224225	other|Benign;Familial_Mediterranean_fever|not_specified;RCV000030182.2|RCV000242621.2;MedGen:OMIM:Orphanet:SNOMED_CT|MedGen;C0031069:249100:ORPHA342:12579009|CN169374	0.185581	88	779	1706
16	3304800	C	A	MEFV	splicing	.	.	16p13.3	.	.	0.00019433	0	1	2572
16	3306348	G	A	MEFV	exonic	synonymous SNV	MEFV:NM_000243:exon1:c.C240T:p.R80R,MEFV:NM_001198536:exon1:c.C240T:p.R80R	16p13.3	rs750467804	.	0.00038865	0	2	2571
16	3306349	C	T	MEFV	exonic	nonsynonymous SNV	MEFV:NM_000243:exon1:c.G239A:p.R80H,MEFV:NM_001198536:exon1:c.G239A:p.R80H	16p13.3	rs201075710	.	0.00116595	0	6	2567
16	3306396	C	T	MEFV	exonic	synonymous SNV	MEFV:NM_000243:exon1:c.G192A:p.E64E,MEFV:NM_001198536:exon1:c.G192A:p.E64E	16p13.3	rs547393490	.	0.00019433	0	1	2572
16	3306430	A	G	MEFV	exonic	nonsynonymous SNV	MEFV:NM_000243:exon1:c.T158C:p.M53T,MEFV:NM_001198536:exon1:c.T158C:p.M53T	16p13.3	.	.	0.00019433	0	1	2572
16	3306537	C	T	MEFV	exonic	synonymous SNV	MEFV:NM_000243:exon1:c.G51A:p.V17V,MEFV:NM_001198536:exon1:c.G51A:p.V17V	16p13.3	.	.	0.00038865	0	2	2571
16	3306553	G	A	MEFV	exonic	nonsynonymous SNV	MEFV:NM_000243:exon1:c.C35T:p.T12I,MEFV:NM_001198536:exon1:c.C35T:p.T12I	16p13.3	rs533833365	.	0.00019433	0	1	2572

## Sheet: sJIA patients
CHROM	POS	ID	REF	ALT	QUAL	FILTER	GeneName	Func	Gene	GeneDetail	ExonicFunc	AAChange	Gencode	cpgIslandExt	cytoBand	wgRna	targetScanS	tfbsConsSites	genomicSuperDups	Repeat	avsnp	ClinVar	gwasCatalog	1000g_Chinese	1000g_EAS	1000g_ALL	esp6500si_all	GnomAD_ALL_AF	GnomAD_ALL_AN	GnomAD_EAS_AF	GnomAD_EAS_AN	NovoDb_WES	NovoDb_WGS	dbscSNV_SCORE	Interpro_domain	SIFT	Polyphen2_HVAR	Polyphen2_HDIV	MutationTaster	LRT	MutationAssessor	FATHMM	SiPhy_29way_logOdds	phyloP46way_placental	phyloP100way_vertebrate	CADD	gerp++gt2	INFO	FORMAT
16	3293589	rs976279218	G	A	222	PASS	MEFV	exonic	NM_000243	.	missense SNV	MEFV:NM_000243:exon10:c.C1898T:p.P633L	ENST00000576315.5,ENST00000570511.5,ENST00000536980.5,ENST00000541159.5,ENST00000538326.5,ENST00000219596.5,ENSG00000103313.12,ENST00000536379.5,ENST00000537682.5,ENST00000542898.5,ENST00000539145.5,ENST00000339854.8,ENST00000572244.5,ENST00000574583.5	.	16p13.3	.	.	.	.	.	rs976279218	.	.	.	.	.	.	2.963e-05	269954	0.00010659	18764	0.00019433	.	.	B30.2/SPRY domain;Concanavalin A-like lectin/glucanase domain;SPRY-associated	0.029,D	0.608,P	0.992,D	1,D	0.034390,N	2.715,M	1.87,T	9.2068	.	.	.	3.21	AC=1;AN=2;BQB=0.813896;DP4=33,19,22,38;DP=142;HOB=0.5;ICB=1;MQ0F=0;MQ=47;MQB=3.11143e-15;MQSB=0.0564192;RPB=0.96831;SF=85;SGB=-0.693147;VDB=0.0732255	GT:AD:DP:PL
16	3294246	rs77380520	G	A	222	PASS	MEFV	splicing	NM_000243;NM_001198536	NM_000243:exon8:c.1759+8C>T;NM_001198536:exon7:c.1126+8C>T	.	.	ENST00000576315.5,ENST00000570511.5,ENST00000536980.5,ENST00000541159.5,ENST00000538326.5,ENST00000219596.5,ENSG00000103313.12,ENST00000536379.5,ENST00000537682.5,ENST00000542898.5,ENST00000539145.5,ENST00000339854.8,ENST00000572244.5,ENST00000574583.5	.	16p13.3	.	.	.	.	.	rs77380520	Benign|Benign;Familial_Mediterranean_fever|not_specified;RCV000030176.2|RCV000180116.2;MedGen:OMIM:Orphanet:SNOMED_CT|MedGen;C0031069:249100:ORPHA342:12579009|CN169374	.	0.119601	0.1141	0.0253594	0.0002	0.00872645	276974	0.104507	18860	0.101283	0.0836268	0,0	.	.	.	.	.	.	.	.	.	.	.	.	.	AC=8;AN=16;BQB=0.841161;DP4=106,125,99,123;DP=580;HOB=0.5;ICB=1;MQ0F=0;MQ=47;MQB=3.38627e-07;MQSB=0.835242;RPB=0.630992;SF=67,68,70,72,82,85,91,98;SGB=-0.692914;VDB=0.0181649	GT:AD:DP:PL
16	3299468	rs11466024	C	T	155.24	PASS	MEFV	exonic	NM_000243;NM_001198536	.	missense SNV	MEFV:NM_001198536:exon2:c.G590A:p.R197Q,MEFV:NM_000243:exon3:c.G1223A:p.R408Q	ENST00000576315.5,ENST00000570511.5,ENST00000536980.5,ENST00000541159.5,ENST00000538326.5,ENST00000219596.5,ENSG00000103313.12,ENST00000536379.5,ENST00000537682.5,ENST00000542898.5,ENST00000539145.5,ENST00000339854.8,ENST00000572244.5,ENST00000574583.5	.	16p13.3	.	.	Score=829;Name=V$GR_Q6	.	.	rs11466024	other|other|other;Familial_Mediterranean_fever|not_specified|not_provided;RCV000002661.6|RCV000218029.4|RCV000224408.1;MedGen:OMIM:Orphanet:SNOMED_CT|MedGen|MedGen;C0031069:249100:ORPHA342:12579009|CN169374|CN221809	.	0.0548173	0.0546	0.0171725	0.0057	0.0134062	276588	0.0544712	18854	0.0481928	0.0397527	.	Zinc finger, B-box	0.235,T	0.045,B	0.259,B	1,N	0.923697,N	0.735,N	0.95,T	10.0105	.	.	.	.	AC=6;AN=12;BQB=0.931779;DP4=104,18,78,17;DP=291;HOB=0.5;ICB=1;MQ0F=0;MQ=46;MQB=0.0169414;MQSB=0.594978;RPB=0.0508243;SF=30,32,45,46,91,98;SGB=-0.616816;VDB=0.132453	GT:AD:DP:DV:PL
16	3299586	rs11466023	G	A	205	PASS	MEFV	exonic	NM_000243;NM_001198536	.	missense SNV	MEFV:NM_001198536:exon2:c.C472T:p.P158S,MEFV:NM_000243:exon3:c.C1105T:p.P369S	ENST00000576315.5,ENST00000570511.5,ENST00000536980.5,ENST00000541159.5,ENST00000538326.5,ENSG00000103313.12,ENST00000219596.5,ENST00000536379.5,ENST00000537682.5,ENST00000542898.5,ENST00000539145.5,ENST00000339854.8,ENST00000572244.5,ENST00000574583.5	.	16p13.3	.	.	Score=873;Name=V$SPZ1_01	.	.	rs11466023	other|other|Uncertain significance;Familial_Mediterranean_fever|not_specified|not_provided;RCV000002660.6|RCV000215679.4|RCV000416092.1;MedGen:OMIM:Orphanet:SNOMED_CT|MedGen|MedGen;C0031069:249100:ORPHA342:12579009|CN169374|CN221809	.	0.0664452	0.0675	0.0201677	0.0056	0.0147075	276662	0.072171	18858	0.06918	0.0513274	.	.	0.036,D	0.503,P	0.959,D	1,N	0.001529,N	1.63,L	0.49,T	7.2004	.	.	.	.	AC=10;AN=20;BQB=0.970489;DP4=271,100,250,96;DP=978;HOB=0.5;ICB=1;MQ0F=0;MQ=45;MQB=0.00193045;MQSB=0.998463;RPB=0.909669;SF=30,32,36,38,45,46,59,68,91,98;SGB=-0.683931;VDB=0.51205	GT:AD:DP:DV:PL
16	3304463	rs224222	C	T	163.27	PASS	MEFV	exonic	NM_000243	.	missense SNV	MEFV:NM_000243:exon2:c.G605A:p.R202Q	ENST00000576315.5,ENST00000570511.5,ENST00000536980.5,ENST00000541159.5,ENST00000538326.5,ENST00000219596.5,ENSG00000103313.12,ENST00000536379.5,ENST00000537682.5,ENST00000542898.5,ENST00000539145.5,ENST00000339854.8,ENST00000572244.5,ENST00000574583.5	CpG: 34	16p13.3	.	.	.	.	.	rs224222	other|Benign;Familial_Mediterranean_fever|not_specified;RCV000030185.2|RCV000175564.3;MedGen:OMIM:Orphanet:SNOMED_CT|MedGen;C0031069:249100:ORPHA342:12579009|CN169374	.	0.038206	0.0308	0.135982	0.1803	0.235932	257366	0.0436732	18066	0.0371306	0.0291005	.	.	1.0,T	0.001,B	0.002,B	1,P	0.003723,N	-0.6,N	0.03,T	1.8616	.	.	.	.	AC=11;AN=22;BQB=0.306895;DP4=63,93,46,73;DP=336;HOB=0.5;ICB=1;MQ0F=0;MQ=47;MQB=6.48874e-05;MQSB=0.635922;RPB=0.908075;SF=0,1,20,30,31,39,41,64,69,71,97;SGB=-0.680642;VDB=0.637461	GT:AD:DP:DV:PL
16	3304483	rs200766991	C	A	129	PASS	MEFV	exonic	NM_000243	.	missense SNV	MEFV:NM_000243:exon2:c.G585T:p.E195D	ENST00000576315.5,ENST00000570511.5,ENST00000536980.5,ENST00000541159.5,ENST00000538326.5,ENST00000219596.5,ENSG00000103313.12,ENST00000536379.5,ENST00000537682.5,ENST00000542898.5,ENST00000539145.5,ENST00000339854.8,ENST00000572244.5,ENST00000574583.5	CpG: 34	16p13.3	.	.	.	.	.	rs200766991	.	.	.	.	.	.	1.723e-05	232138	.	.	.	.	.	.	0.42,T	0.002,B	0.003,B	1,N	0.219126,N	1.245,L	-0.1,T	4.3911	.	.	.	.	AC=1;AN=2;BQB=0.89338;DP4=2,2,4,1;DP=16;HOB=0.5;ICB=1;MQ0F=0;MQ=47;MQB=0.162433;MQSB=0.809011;RPB=0.89338;SF=62;SGB=-0.590765;VDB=0.665344	GT:DP:DV:PL
16	3304626	rs3743930	C	G	152.76	PASS	MEFV	exonic	NM_000243	.	missense SNV	MEFV:NM_000243:exon2:c.G442C:p.E148Q	ENST00000576315.5,ENST00000570511.5,ENST00000536980.5,ENST00000541159.5,ENST00000538326.5,ENST00000219596.5,ENSG00000103313.12,ENST00000536379.5,ENST00000537682.5,ENST00000542898.5,ENST00000539145.5,ENST00000339854.8,ENST00000572244.5,ENST00000574583.5	CpG: 34	16p13.3	.	.	.	.	.	rs3743930	other|Pathogenic|other;Familial_Mediterranean_fever|Familial_mediterranean_fever,_autosomal_dominant|not_specified;RCV000002651.8|RCV000002664.3|RCV000218652.3;MedGen:OMIM:Orphanet:SNOMED_CT|MedGen:OMIM|MedGen;C0031069:249100:ORPHA342:12579009|C1851347:134610|CN169374	.	0.300664	0.2887	0.126398	0.0112	0.0656354	262130	0.292441	18284	0.257482	0.257923	.	.	0.005,D	0.851,P	0.995,D	1,P	0.003372,N	1.83,L	-1.07,T	8.7109	.	.	.	3.44	AC=50;AN=94;BQB=0.950952;DP4=688,110,906,159;DP=2323;HOB=0.5;ICB=1;MQ0F=0;MQ=43;MQB=0.208021;MQSB=0.924449;RPB=0.950952;SF=0,6,7,8,17,18,19,24,29,30,32,37,38,40,44,48,49,51,52,53,54,55,57,58,61,67,68,70,71,76,78,82,84,85,86,87,89,90,91,92,98,101,104,105,106,107,109;SGB=-0.590765;VDB=0.82249	GT:AD:DP:DV:PL
16	3304739	rs11466018	A	G	143.01	PASS	MEFV	exonic	NM_000243	.	missense SNV	MEFV:NM_000243:exon2:c.T329C:p.L110P	ENST00000576315.5,ENST00000570511.5,ENST00000536980.5,ENST00000541159.5,ENST00000538326.5,ENST00000219596.5,ENSG00000103313.12,ENST00000536379.5,ENST00000537682.5,ENST00000542898.5,ENST00000539145.5,ENST00000339854.8,ENST00000572244.5,ENST00000574583.5	.	16p13.3	.	.	.	.	.	rs11466018	other;not_specified;RCV000175565.3;MedGen;CN169374	.	0.0598007	0.0585	0.0117812	.	0.00619685	273042	0.0855803	18766	0.0654878	0.0633803	.	.	0.081,T	0.099,B	0.652,P	1,N	0.064005,N	0.14,N	-0.06,T	4.5401	.	.	.	.	AC=9;AN=18;BQB=0;DP4=160,82,172,111;DP=742;HOB=0.5;ICB=1;MQ0F=0;MQ=48;MQB=0;MQSB=1;RPB=1;SF=6,7,37,55,61,71,86,89,92;SGB=-0.453602;VDB=0.22	GT:AD:DP:DV:PL
[truncated: 76 more columns]
